# Supplementary material for: Transcriptional Evaluation of Neuropeptides, Hormones, and Tissue Repair Modulators in the Skin of Gilthead Sea Bream (Sparus aurata L.) Subjected to Mechanical Damage
Source: Animals (Basel). 2024 Jun 18;14(12):1815. doi: 10.3390/ani14121815 (PMC11200434; doi:10.3390/ani14121815)
Supplement: Supplementary file 1 [file animals-14-01815-s001.zip]

Archive with 1 entries (1 files):
- animals-3015555-supplementary.pdf
